# Supplementary material for: Ultrasound dilution cardiac output and echocardiography findings in anesthetized mature alpacas (Vicugna pacos) during normotension, hypotension and hypertension
Source: PLoS One. 2023 Apr 10;18(4):e0284299. doi: 10.1371/journal.pone.0284299 (PMC10085030; doi:10.1371/journal.pone.0284299)
Supplement: S1 Dataset — (XLSX) [file pone.0284299.s001.xlsx]

## Sheet: UDCO raw data
Normotensive
	CO(L/min)		CI(L/min/m2)		SVI(ml/m2)		SVRI		SVR		TEF(%)		CBVI(ml/kg)		CBV(ml)		TEDVI(ml/kg)		TEDV(ml)		ACVI(ml/kg)
1 (D-177)	3.03333		2.84		37.3333		1983.33		1853.33		38.3333		32		1036.67		13.3333		419.333
2 (D-108)	4.23667		2.98		43		1803.33		1266.67		42.3333		27		1303.33		12		580.667
3 (Lacey)	4.36		4.67667		76.6667		1033.33		1103.33		45				1493.33		24		634.333
4(700)	5.74333		6.55667		56		689.667		1156.67		36.6667		16.3333		1423.33		6.2		539.333		40
5(D-97)	5.69333		6.68		91.6667		850		996.667		48		16.6667		1483.33		7.5		652.667		30
6 (D-122)	3.87667		2.90333		33.6667		1706.67		1276.67		45		22.6667		1030		8.86667		400.667		66.6667
median	4.29833		3.82833		49.5		1370		1211.67		43.6667		22.6667		1363.33		10.4333		560		40
min	3.03333		2.84		33.6667		689.667		996.667		36.6667		16.3333		1030		6.2		400.667		30
max	5.74333		6.68		91.6667		1983.33		1853.33		48		32		1493.33		24		652.667		66.6667
Hypotensive
	CO(L/min)		CI(L/min/m2)		SVI(ml/m2)		SVRI		SVR		TEF(%)		CBVI(ml/kg)		CBV(ml)		TEDVI(ml/kg)		TEDV(ml)		ACVI(ml/kg)
1 (D-177)	2.14333		2.00667		35.3333		1446.67		1356.67		34		33.6667		1080		14		444.667
2 (D-108)	4.44333		3.12333		46		1180		830		40.6667		32		1580		13		642.667
3 (Lacey)	3.95		4.23333		70.6667		823.333		880		45				1283.33		23.5		622
4(700)	4.62333		5.28		61		563.333		643.333		39.6667		14.6667		1266.67		6.1		532.667		45
5(D-97)	4.62667		5.42333		66.3333		646.667		763.333		38.3333		14		1213.33		6.83333		593.333
6 (D-122)	4.48333		3.35667		40		793.333		590		45.3333		23.6667		1080		10.3333		470.667		107.5
median	4.46333		3.795		53.5		808.333		796.667		40.1667		23.6667		1240		11.6667		563		76.25
min	2.14333		2.00667		35.3333		563.333		590		34		14		1080		6.1		444.667		45
max	4.62667		5.42333		70.6667		1446.67		1356.67		45.3333		33.6667		1580		23.5		642.667		107.5
Hypertensive
	CO(L/min)		CI(L/min/m2)		SVI(ml/m2)		SVRI		SVR		TEF(%)		CBVI(ml/kg)		CBV(ml)		TEDVI(ml/kg)		TEDV(ml)		ACVI(ml/kg)
1 (D-177)	4.21667		3.95		73		2300		2153.33		53				1406.67		18.3333		590.667
2 (D-108)	5		3.52		59.6667		3120		2193.33		45.6667		38.3333		1973.33		15		738.333
3 (Lacey)	6.05667		6.49667		86.6667		1380		1480		53.3333				1613.33		22.6667		605.667
4(700)	7.19		8.20667		70.6667		923.333		1053.33		42		17.6667		1550		6.73333		587.667
5(D-97)	8.57333		10.04		121		903.333		1056.67		53		17.6667		1516.67		8.96667		779
6 (D-122)	8.90333		6.66333		62.6667		1226.67		923.333		52.3333		35		1590		14.3333		640.667
median	6.62333		6.58		71.8333		1303.33		1268.33		52.6667		26.3333		1570		14.6667		623.167
min	4.21667		3.52		59.6667		903.333		923.333		42		17.6667		1406.67		6.73333		587.667
max	8.90333		10.04		121		3120		2193.33		53.3333		38.3333		1973.33		22.6667		779

## Sheet: ECHO raw data
ID	Body weight KG	Blood pressure	Heart rate	IVSd	LVIDd	LVFWd	IVSs	LVIDs	LVFWs	fractional shortening	Ao (2D)	LA (2D)	LA/Ao ratio	LVVd (LVIDd)	LVVS (LIVDS)	Tot SV (LVVd-LVVs)	CO (HR*SV from M-mode)	VTIAo-STJ PW	LVET Ao PW Doppler	DAo-StJ 2D linear	CSA Ao linear	Area Ao-STJ from 2D	FSV (VTI*CSA Ao linear)	FSV (VTI*CSA Ao area)	Heart rate	CO (HR*SV from Ao linear)	CO (HR*SV from Ao area)	Emax	Amax	E:A	VTI MV inflow	Mitral valve annulus between tips of MV	CSA of MV inflow	heart rate	SV MV inflow	CO (HR*SV from Minflow)	HYPOTENSION	Heart rate	IVSd	LVIDd	LVFWd	IVSs	LVIDs	LVFWs	fractional shortening	Ao (2D)	LA (2D)	LA/Ao ratio	LVVd (LVIDd)
D-117	69.4		76	1.3	5.19	1.33	1.86	3.55	1.72	21.48	3.34	3.41	1.02096	139.798	44.7389	95.0595	7.22452	7.99	272.2	2.6	5.3066	8.4	42.3997	67.116	74	3.13758	4.96658	0.43	0.28	1.53571	8.34	3.04	7.25466	72	60.5038	4.35628		60	1.5	3.87	1.66	1.85	2.86	2.02	43.9	3.35	4.57	1.36418	57.9606
			76	1.24	5.1	1.33	2.06	3.75	1.78	27.72	3.41	3.43	1.00587	132.651	52.7344	79.9166	6.07366	9.4	295.27	2.5	4.90625	8.5	46.1187	79.9	74	3.41279	5.9126	0.46	0.29	1.58621	8.9	3.01	7.11218	72	63.2984	4.55748		60	1.4	3.9	1.66	1.85	2.83	2.21	42.96	3.14	4.01	1.27707	59.319
			76	1.33	4.96	1.47	2	3.81	1.75	24.58	3.24	3.39	1.0463	122.024	55.3063	66.7176	5.07054	9.96	318.24	2.4	4.5216	8.3	45.0351	82.668	74	3.3326	6.11743	0.46	0.27	1.7037	7.98	3.09	7.49526	72	59.8122	4.30648		60	1.4	3.97	1.82	1.79	2.96	2.08	23.53	3.26	4.32	1.32515	62.5708
Average SV or CO							1.97333		1.75							80.5646	6.12291	9.11667					44.5179			3.29432	5.66554	0.45							61.2048	4.40675						1.83		2.10333
SVV indexed to BW																1.16087							0.610947												0.881913	0.0634978
D-108	88.7		70	1.11	4.65	1.01	1.27	3.94	1.69	15.38	3.01	4.55	1.51163	100.545	61.163	39.3816	2.75671	13.06	276.82	2.6	5.3066	7.27	69.3042	94.9462	70	4.85129	6.64623	0.59	0.37	1.59459	12.86	3.63	10.3439	65	133.022	8.64644		68	1.2	4.13	0.98	1.66	3.35	1.43	18.9	2.93	4.32	1.4744	70.445
			70	1.3	4.69	1.07	1.3	3.97	1.63	15.38	3.19	4.91	1.53918	103.162	62.5708	40.5909	2.84137	12.79	249.13	2.6	5.3066	7.74	67.8714	98.9946	70	4.751	6.92962	0.58	0.38	1.52632	13.14	3.39	9.0213	65	118.54	7.70509		68	1.17	4.3	1.07	1.53	3.48	1.85	18.94	2.75	4.29	1.56	79.507
			70	1.3	4.69	0.94	1.4	3.94	1.46	15.97	2.96	4.8	1.62162	103.162	61.163	41.9987	2.93991	12.79	276.82	2.5	4.90625	8	62.7509	102.32	70	4.39257	7.1624	0.57	0.39	1.46154	14.91	3.46	9.39771	65	140.12	9.10779		68	1.11	4.07	0.91	1.5	3.19	1.56	21.6	2.56	4.35	1.69922	67.4191
Average SV or CO							1.32333		1.59333							40.6571	2.846	12.88					66.6422	98.7536		4.66495	6.91275	0.58							130.561	8.48644						1.56333		1.61333
SVV indexed to BW																0.458366							0.751321												1.47193	0.0956757
Lacy	62		66	1.21	4.74	1.03	1.28	3.8	1.64	19.87	3.64	4.62	1.26923	106.496	54.872	51.6244	3.40721	16.85	341.41	2.67	5.59619	10.25	94.2957	172.713	63	5.94063	10.8809	0.61	0.46	1.32609	17.32	3.76	11.098	63	192.218	12.1097		68	1.18	4.13	1.12	1.4	3.55	1.31	13.97	3.29	4.17	1.26748	70.445
			66	1.34	4.83	1	1.37	4.01	1.34	16.98	3.47	4.43	1.27666	112.679	64.4812	48.1974	3.18103	14.78	355.25	2.56	5.14458	10.79	76.0368	159.476	63	4.79032	10.047	0.58	0.44	1.31818	17.47	3.51	9.67128	63	168.957	10.6443		68	1.2	4.4	1.18	1.4	3.46	1.52	21.38	3.1	4.08	1.31613	85.184
			66	1.03	4.71	1.15	1.31	3.74	1.52	20.65	3.61	4.64	1.28532	104.487	52.3136	52.1735	3.44345	14.41	336.79	2.55	5.10446	10.21	73.5553	147.126	63	4.63398	9.26894	0.53	0.46	1.15217	17.77	3.42	9.18167	63	163.158	10.279		68	1.18	4.37	0.97	1.64	3.37	1.31	22.92	3.31	3.76	1.13595	83.4535
							1.32		1.5							50.6651	3.3439	15.3467					81.296					0.573333							174.778	11.011						1.48		1.38
Average SV or CO																0.817179							1.31123												2.819	0.177597
SVV indexed to BW
700	87		110	1.46	4.83	1.09	1.73	3.31	2.43	31.45	3.61	5.52	1.52909	112.679	36.2647	76.4139	8.40553	9.92	239.91	3.35	8.80966	9.13	87.3919	90.5696	98	8.5644	8.87582	0.27	0.57	0.473684	7.84	4.07	13.0034	97	101.947	9.88886		87	1.28	4.49	1.03	1.88	3.28	2	27.03	3.51	5.46	1.55556	90.5188
			110	1.58	4.65	1.12	1.64	3.28	2.37	29.41	3.63	5.66	1.55923	100.545	35.2876	65.2571	7.17828	9.97	258.36	3.16	7.8387	8.14	78.1518	81.1558	98	7.65888	7.95327	0.29	0.56	0.517857	7.21	4.04	12.8125	97	92.3778	8.96065		87	1.28	4.31	1.21	1.73	3.31	1.91	23.24	3.53	5.44	1.54108	80.063
			110	1.46	4.52	1.34	1.61	3.31	2.46	26.85	3.72	5.24	1.4086	92.3454	36.2647	56.0807	6.16888	9.12	262.98	3.2	8.0384	9.42	73.3102	85.9104	98	7.1844	8.41922	0.24	0.55	0.436364	7.87	4.12	13.3249	97	104.867	10.1721		87	1.18	4.43	1.25	1.79	3.37	1.88	23.97	3.42	5.81	1.69883	86.9383
Average SV or CO							1.66		2.42							65.9172	7.2509	9.67					79.618					0.266667							99.7306	9.67387						1.8		1.93
SVV indexed to BW																0.757669							0.915149												1.14633	0.111194
D-97	87		76	1.09	4.92	1.25	1.7	3.49	1.73	29.01	3.73	4.37	1.17158	119.095	42.5085	76.5869	5.82061	13.21	322.95	3.46	9.39771	8.56	124.144	113.078	80	9.9315	9.04621	0.48	0.21	2.28571	8.07	4.17	13.6503	84	110.158	9.25326		84	1.34	3.86	1.21	2.07	2.85	1.94	25.98	3.61	4.86	1.34626	57.5125
			76	1.12	4.89	1.25	1.76	3.25	1.97	33.54	3.84	4.11	1.07031	116.93	34.3281	82.602	6.27776	13.18	297.58	3.07	7.39855	7.55	97.5128	99.509	80	7.80103	7.96072	0.46	0.22	2.09091	7.8	4.06	12.9396	84	100.929	8.47804		84	1.37	3.98	1.25	2.03	3.01	1.64	24.43	3.45	4.89	1.41739	63.0448
			76	1.18	4.74	1.49	1.67	3.28	2	30.32	3.74	3.9	1.04278	106.496	35.2876	71.2089	5.41187	12.93	311.42	3.24	8.24062	8.59	106.551	111.069	80	8.52409	8.8855	0.43	0.24	1.79167	6.57	4.07	13.0034	84	85.4326	7.17634		84	1.34	4.04	1.15	1.13	1.921	1.79	27.82	3.6	4.96	1.37778	65.9393
Average SV or CO							1.71		1.9							76.7993	5.83675	13.1067					109.403					0.456667							98.8398	8.30255						1.74333		1.79
SVV indexed to BW																0.88275							1.2575												1.13609	0.0954316
D-122	74		88	1.52	4.46	1.21	1.76	3.01	2.03	32.65	3.65	5.02	1.37534	88.7165	27.2709	61.4456	5.40722	10.9	283.36	2.46	4.75051	9.28	51.7805	101.152	89	4.60847	9.00253	0.39	0.36	1.08333	6.57	3.79	11.2758	102	74.0821	7.55638		84	1.46	3.95	1.21	1.88	3.01	1.79	23.85	3.32	4.08	1.22892	61.6299
			88	1.37	4.28	1.25	1.88	3.13	1.82	26.95	3.5	4.93	1.40857	78.4028	30.6643	47.7385	4.20098	11.46	258.36	2.73	5.85053	8.55	67.047	97.983	89	5.96719	8.72049	0.39	0.36	1.08333	7.23	3.82	11.455	102	82.8199	8.44763		84	1.46	3.95	1.28	1.91	2.89	1.76	26.92	3.48	3.95	1.13506	61.6299
			88	1.49	3.98	1.18	1.88	3.1	1.64	22.14	3.22	4.69	1.45652	63.0448	29.791	33.2538	2.92633	13.39	283.74	2.46	4.75051	8.07	63.6093	108.057	89	5.66123	9.6171	0.42	0.31	1.35484	6.06	3.75	11.0391	102	66.8967	6.82347		84	1.55	3.86	0.97	1.88	2.92	1.82	24.41	3.3	4.1	1.24242	57.5125
Average SV or CO							1.84		1.83							47.4793	4.17818	11.9167					60.8123					0.4							74.5996	7.60916						1.89		1.79
SVV indexed to BW																0.641612							0.821787												1.0081	0.102826
[truncated: 67 more columns]
